# Supplementary material for: Quality of Service Class Identifier (QCI) radio resource allocation algorithm for LTE downlink
Source: PLoS One. 2019 Jan 25;14(1):e0210310. doi: 10.1371/journal.pone.0210310 (PMC6347206; doi:10.1371/journal.pone.0210310)
Supplement: S1 File — (ZIP) [file pone.0210310.s001.zip]

Archive with 362 entries (320 files):
- PLOS_One_Simulation_Codes/
- PLOS_One_Simulation_Codes/+antennas/
- PLOS_One_Simulation_Codes/+antennas/antenna.m
- PLOS_One_Simulation_Codes/+antennas/bergerAntenna.m
- PLOS_One_Simulation_Codes/+antennas/kathreinTSAntenna.m
- PLOS_One_Simulation_Codes/+antennas/omnidirectionalAntenna.m
- PLOS_One_Simulation_Codes/+antennas/sixSectorAntenna.m
- PLOS_One_Simulation_Codes/+antennas/TS36942Antenna.m
- PLOS_One_Simulation_Codes/+antennas/TS36942_3DAntenna.m
- PLOS_One_Simulation_Codes/+capesso/
- PLOS_One_Simulation_Codes/+capesso/capessoFilesReader.m
- PLOS_One_Simulation_Codes/+capesso/capessoUtils.m
- PLOS_One_Simulation_Codes/+channel_gain_wrappers/
- PLOS_One_Simulation_Codes/+channel_gain_wrappers/+shadowFadingMapClaussen/
- PLOS_One_Simulation_Codes/+channel_gain_wrappers/+shadowFadingMapClaussen/spatiallyCorrelateMap.m
- PLOS_One_Simulation_Codes/+channel_gain_wrappers/+shadowFadingMapClaussen/spatiallyCorrelateMap_mex.mexw64
- PLOS_One_Simulation_Codes/+channel_gain_wrappers/channelFactory.m
- PLOS_One_Simulation_Codes/+channel_gain_wrappers/fastFadingWrapper.m
- PLOS_One_Simulation_Codes/+channel_gain_wrappers/macroscopicPathlossMap.m
- PLOS_One_Simulation_Codes/+channel_gain_wrappers/macroscopicPathlossWrapper.m
- PLOS_One_Simulation_Codes/+channel_gain_wrappers/pdpChannelFactory.m
- PLOS_One_Simulation_Codes/+channel_gain_wrappers/shadowFadingDummyMap.m
- PLOS_One_Simulation_Codes/+channel_gain_wrappers/shadowFadingMapClaussen.m
- PLOS_One_Simulation_Codes/+channel_gain_wrappers/winnerChannelFactory.m
- PLOS_One_Simulation_Codes/+channel_models/
- PLOS_One_Simulation_Codes/+channel_models/downlinkChannelModel.m
- PLOS_One_Simulation_Codes/+channel_models/uplinkChannelModel.m
- PLOS_One_Simulation_Codes/+CoMP/
- PLOS_One_Simulation_Codes/+CoMP/+schedulers/
- PLOS_One_Simulation_Codes/+CoMP/+schedulers/CoMP_scheduler.m
- PLOS_One_Simulation_Codes/+CoMP/+schedulers/roundRobinCoMP.m
- PLOS_One_Simulation_Codes/+CoMP/+schedulers/sequential.m
- PLOS_One_Simulation_Codes/+CoMP/CoMP_site.m
- PLOS_One_Simulation_Codes/+CoMP/initialize_CoMP_sites.m
- PLOS_One_Simulation_Codes/+feedback_calculation/
- PLOS_One_Simulation_Codes/+feedback_calculation/+codebook_capacity/
- PLOS_One_Simulation_Codes/+feedback_calculation/+codebook_capacity/non_sparse.m
- PLOS_One_Simulation_Codes/+feedback_calculation/+codebook_capacity/non_sparse_mex.mexw64
- PLOS_One_Simulation_Codes/+feedback_calculation/+codebook_capacity/sparse.m
- PLOS_One_Simulation_Codes/+feedback_calculation/+codebook_capacity/sparse_min.m
- PLOS_One_Simulation_Codes/+feedback_calculation/CLSM_PMI_feedback.m
- PLOS_One_Simulation_Codes/+feedback_calculation/CQI_and_rank.m
- PLOS_One_Simulation_Codes/+feedback_calculation/min_PMI.m
- PLOS_One_Simulation_Codes/+feedback_calculation/min_PMI_layer_specific.m
- PLOS_One_Simulation_Codes/+feedback_calculation/process_UE_feedback_at_eNodeB.m
- PLOS_One_Simulation_Codes/+feedback_calculation/Rel8_CLSM_PMI.m
- PLOS_One_Simulation_Codes/+feedback_calculation/Rel8_CLSM_PMI_layer_specific.m
- PLOS_One_Simulation_Codes/+macroscopic_pathloss_models/
- PLOS_One_Simulation_Codes/+macroscopic_pathloss_models/cost231PathlossModel.m
- PLOS_One_Simulation_Codes/+macroscopic_pathloss_models/dualSlopePathlossModel.m
- PLOS_One_Simulation_Codes/+macroscopic_pathloss_models/fixedPathlossModel.m
- PLOS_One_Simulation_Codes/+macroscopic_pathloss_models/freeSpacePathlossModel.m
- PLOS_One_Simulation_Codes/+macroscopic_pathloss_models/generalPathlossModel.m
- PLOS_One_Simulation_Codes/+macroscopic_pathloss_models/TS25814PathlossModel.m
- PLOS_One_Simulation_Codes/+macroscopic_pathloss_models/TS36942PathlossModel.m
- PLOS_One_Simulation_Codes/+network_elements/
- PLOS_One_Simulation_Codes/+network_elements/+UE/
- PLOS_One_Simulation_Codes/+network_elements/+UE/calculate_effective_channel_and_receiver.m
- PLOS_One_Simulation_Codes/+network_elements/+UE/calculate_effective_channel_and_receiver_mex.mexw64
- PLOS_One_Simulation_Codes/+network_elements/+UE/calculate_per_layer_interference_power.m
- PLOS_One_Simulation_Codes/+network_elements/+UE/calculate_per_layer_interference_power_mex.mexw64
- PLOS_One_Simulation_Codes/+network_elements/clock.m
- PLOS_One_Simulation_Codes/+network_elements/eNodeB.m
- PLOS_One_Simulation_Codes/+network_elements/eNodebSignaling.m
- PLOS_One_Simulation_Codes/+network_elements/eNodeB_sector.m
- PLOS_One_Simulation_Codes/+network_elements/resourceBlockGrid.m
- PLOS_One_Simulation_Codes/+network_elements/resourceBlockGridMU.m
- PLOS_One_Simulation_Codes/+network_elements/RRH.m
- PLOS_One_Simulation_Codes/+network_elements/UE.m
- PLOS_One_Simulation_Codes/+network_generation/
- PLOS_One_Simulation_Codes/+network_generation/+RRH/
- PLOS_One_Simulation_Codes/+network_generation/+RRH/on_arch_distribution.m
- PLOS_One_Simulation_Codes/+network_generation/+RRH/predefined_distribution.m
- PLOS_One_Simulation_Codes/+network_generation/add_femtocells.m
- PLOS_One_Simulation_Codes/+network_generation/add_RRHs.m
- PLOS_One_Simulation_Codes/+network_generation/capesso_network.m
- PLOS_One_Simulation_Codes/+network_generation/fixed_pathloss_network.m
- PLOS_One_Simulation_Codes/+network_generation/generated_network.m
- PLOS_One_Simulation_Codes/+network_generation/read_trace.m
- PLOS_One_Simulation_Codes/+network_geometry/
- PLOS_One_Simulation_Codes/+network_geometry/circular_eNodeB_distribution.m
- PLOS_One_Simulation_Codes/+network_geometry/hexagonal_eNodeB_grid.m
- PLOS_One_Simulation_Codes/+network_geometry/hybrid_eNodeB_distribution.m
- PLOS_One_Simulation_Codes/+network_geometry/stochastic_eNodeB_distribution.m
- PLOS_One_Simulation_Codes/+phy_modeling/
- PLOS_One_Simulation_Codes/+phy_modeling/channelTraceFactory_v1.m
- PLOS_One_Simulation_Codes/+phy_modeling/channelTraceFactory_v2.m
- PLOS_One_Simulation_Codes/+phy_modeling/gammaChannelTrace.m
- PLOS_One_Simulation_Codes/+phy_modeling/generateChannelMatrix.m
- PLOS_One_Simulation_Codes/+phy_modeling/miscUtils.m
- PLOS_One_Simulation_Codes/+phy_modeling/post_equalization_SINR.m
- PLOS_One_Simulation_Codes/+phy_modeling/PregeneratedFastFading.m
- PLOS_One_Simulation_Codes/+phy_modeling/PregeneratedFastFading_v2.m
- PLOS_One_Simulation_Codes/+phy_modeling/txModeTrace.m
- PLOS_One_Simulation_Codes/+results/
- PLOS_One_Simulation_Codes/+results/cellSpecificTraces.m
- PLOS_One_Simulation_Codes/+results/README.txt
- PLOS_One_Simulation_Codes/+results/simulationResults.m
- PLOS_One_Simulation_Codes/+results/ueSpecificTraces.m
- PLOS_One_Simulation_Codes/+schedulers/
- PLOS_One_Simulation_Codes/+schedulers/+MU_MIMO/
- PLOS_One_Simulation_Codes/+schedulers/+MU_MIMO/lteSchedulerMU.m
- PLOS_One_Simulation_Codes/+schedulers/+MU_MIMO/roundRobinSchedulerMU.m
- PLOS_One_Simulation_Codes/+schedulers/+MU_MIMO/roundRobinSchedulerMUsingle.m
- PLOS_One_Simulation_Codes/+schedulers/alphaFairScheduler.m
- PLOS_One_Simulation_Codes/+schedulers/bestCqiScheduler.m
- PLOS_One_Simulation_Codes/+schedulers/CoMP.m
- PLOS_One_Simulation_Codes/+schedulers/ConstrainedScheduler.m
- PLOS_One_Simulation_Codes/+schedulers/ffrScheduler.m
- PLOS_One_Simulation_Codes/+schedulers/lteScheduler.m
- PLOS_One_Simulation_Codes/+schedulers/maxMinScheduler.m
- PLOS_One_Simulation_Codes/+schedulers/maxThroughputScheduler.m
- PLOS_One_Simulation_Codes/+schedulers/propFairSunScheduler.m
- PLOS_One_Simulation_Codes/+schedulers/PropFair_Traffic.m
- PLOS_One_Simulation_Codes/+schedulers/resourceFairScheduler.m
- PLOS_One_Simulation_Codes/+schedulers/roundRobinScheduler.m
- PLOS_One_Simulation_Codes/+schedulers/RoundRobin_Traffic.m
- PLOS_One_Simulation_Codes/+schedulers/schedulerFactory.m
- PLOS_One_Simulation_Codes/+simulation_config/
- PLOS_One_Simulation_Codes/+simulation_config/example_capesso.m
- PLOS_One_Simulation_Codes/+simulation_config/hex_grid_omnidirectional.m
- PLOS_One_Simulation_Codes/+simulation_config/hex_grid_sixsectors.m
- PLOS_One_Simulation_Codes/+simulation_config/hex_grid_tilted.m
- PLOS_One_Simulation_Codes/+simulation_config/hex_grid_tilted_traffic.m
- PLOS_One_Simulation_Codes/+simulation_config/hex_grid_tilted_with_femtocells.m
- PLOS_One_Simulation_Codes/+simulation_config/LLvsSL.m
- PLOS_One_Simulation_Codes/+simulation_config/scheduler_comp.m
- PLOS_One_Simulation_Codes/+simulation_config/TPvsSNR.m
- PLOS_One_Simulation_Codes/+simulation_config/trace.m
- PLOS_One_Simulation_Codes/+simulation_config/tri_sector.m
- PLOS_One_Simulation_Codes/+spatial_distributions/
- PLOS_One_Simulation_Codes/+spatial_distributions/constantElementsPerCellSpatialDistribution.m
- PLOS_One_Simulation_Codes/+spatial_distributions/constantElementsPerRoiSpatialDistribution.m
- PLOS_One_Simulation_Codes/+spatial_distributions/homogeneousSmallcellSpatialDistribution.m
- PLOS_One_Simulation_Codes/+spatial_distributions/networkElementSpatialDistribution.m
- PLOS_One_Simulation_Codes/+spatial_distributions/predefinedSpatialDistribution.m
- PLOS_One_Simulation_Codes/+spatial_distributions/radialSpatialDistribution.m
- PLOS_One_Simulation_Codes/+spatial_distributions/UeTrafficMapSpatialDistribution.m
- PLOS_One_Simulation_Codes/+tracing/
- PLOS_One_Simulation_Codes/+tracing/enodebTrace.m
- PLOS_One_Simulation_Codes/+tracing/receivedFeedbackTrace.m
- PLOS_One_Simulation_Codes/+tracing/simTraces.m
- PLOS_One_Simulation_Codes/+tracing/ueTrace.m
- PLOS_One_Simulation_Codes/+traffic_models/
- PLOS_One_Simulation_Codes/+traffic_models/data_packet.m
- PLOS_One_Simulation_Codes/+traffic_models/ftp.m
- PLOS_One_Simulation_Codes/+traffic_models/fullbuffer.m
- PLOS_One_Simulation_Codes/+traffic_models/gaming.m
- PLOS_One_Simulation_Codes/+traffic_models/generic_tm.m
- PLOS_One_Simulation_Codes/+traffic_models/http.m
- PLOS_One_Simulation_Codes/+traffic_models/MLaner_traffic.m
- PLOS_One_Simulation_Codes/+traffic_models/packet_part.m
- PLOS_One_Simulation_Codes/+traffic_models/video.m
- PLOS_One_Simulation_Codes/+traffic_models/voip.m
- PLOS_One_Simulation_Codes/+utils/
- PLOS_One_Simulation_Codes/+utils/antennaFileImporter.m
- PLOS_One_Simulation_Codes/+utils/BICM_k_d_MSE.mat
- PLOS_One_Simulation_Codes/+utils/blerCurves.m
- PLOS_One_Simulation_Codes/+utils/blerCurvesFast.m
- PLOS_One_Simulation_Codes/+utils/cqiMapper.m
- PLOS_One_Simulation_Codes/+utils/ffrUEmapping.m
- PLOS_One_Simulation_Codes/+utils/ffrUtils.m
- PLOS_One_Simulation_Codes/+utils/fifoQueue.m
- PLOS_One_Simulation_Codes/+utils/hashing.m
- PLOS_One_Simulation_Codes/+utils/kmlUtils.m
- PLOS_One_Simulation_Codes/+utils/miesmAveragerFast.m
- PLOS_One_Simulation_Codes/+utils/miscUtils.m
- PLOS_One_Simulation_Codes/+utils/naming.m
- PLOS_One_Simulation_Codes/+utils/plotUtils.m
- PLOS_One_Simulation_Codes/+utils/read_simulation_trace.m
- PLOS_One_Simulation_Codes/+utils/resultsFileReader.m
- PLOS_One_Simulation_Codes/+utils/simulatorConfig.m
- PLOS_One_Simulation_Codes/+utils/sinrAverager.m
- PLOS_One_Simulation_Codes/+utils/throughputMapper.m
- PLOS_One_Simulation_Codes/+walking_models/
- PLOS_One_Simulation_Codes/+walking_models/SLvsLLWalkingModel.m
- PLOS_One_Simulation_Codes/+walking_models/straightWalkingModel.m
- PLOS_One_Simulation_Codes/+walking_models/walkingModel.m
- PLOS_One_Simulation_Codes/C-source/
- PLOS_One_Simulation_Codes/C-source/COST231_urban_micro_pathloss.c
- PLOS_One_Simulation_Codes/cvx/
- PLOS_One_Simulation_Codes/cvx/README.txt
- PLOS_One_Simulation_Codes/data_files/
- PLOS_One_Simulation_Codes/data_files/AWGN_BLERs/
- PLOS_One_Simulation_Codes/data_files/AWGN_BLERs/AWGN_1.4MHz_SISO_cqi1.mat
- PLOS_One_Simulation_Codes/data_files/AWGN_BLERs/AWGN_1.4MHz_SISO_cqi10.mat
- PLOS_One_Simulation_Codes/data_files/AWGN_BLERs/AWGN_1.4MHz_SISO_cqi11.mat
- PLOS_One_Simulation_Codes/data_files/AWGN_BLERs/AWGN_1.4MHz_SISO_cqi12.mat
- PLOS_One_Simulation_Codes/data_files/AWGN_BLERs/AWGN_1.4MHz_SISO_cqi13.mat
- PLOS_One_Simulation_Codes/data_files/AWGN_BLERs/AWGN_1.4MHz_SISO_cqi14.mat
- PLOS_One_Simulation_Codes/data_files/AWGN_BLERs/AWGN_1.4MHz_SISO_cqi15.mat
- PLOS_One_Simulation_Codes/data_files/AWGN_BLERs/AWGN_1.4MHz_SISO_cqi2.mat
- PLOS_One_Simulation_Codes/data_files/AWGN_BLERs/AWGN_1.4MHz_SISO_cqi3.mat
- PLOS_One_Simulation_Codes/data_files/AWGN_BLERs/AWGN_1.4MHz_SISO_cqi4.mat
- PLOS_One_Simulation_Codes/data_files/AWGN_BLERs/AWGN_1.4MHz_SISO_cqi5.mat
- PLOS_One_Simulation_Codes/data_files/AWGN_BLERs/AWGN_1.4MHz_SISO_cqi6.mat
- PLOS_One_Simulation_Codes/data_files/AWGN_BLERs/AWGN_1.4MHz_SISO_cqi7.mat
- PLOS_One_Simulation_Codes/data_files/AWGN_BLERs/AWGN_1.4MHz_SISO_cqi8.mat
- PLOS_One_Simulation_Codes/data_files/AWGN_BLERs/AWGN_1.4MHz_SISO_cqi9.mat
- PLOS_One_Simulation_Codes/data_files/AWGN_BLERs/AWGN_BLERS.mat
- PLOS_One_Simulation_Codes/data_files/BICM_capacity_tables_20000_realizations.mat
- PLOS_One_Simulation_Codes/data_files/CapessoExample/
- PLOS_One_Simulation_Codes/data_files/CapessoExample/dtm/
- PLOS_One_Simulation_Codes/data_files/CapessoExample/dtm/exampleDTM.BIL
- PLOS_One_Simulation_Codes/data_files/CapessoExample/dtm/exampleDTM.hdr
- PLOS_One_Simulation_Codes/data_files/CapessoExample/dtm/generateDefaultDTMFile.m
- PLOS_One_Simulation_Codes/data_files/CapessoExample/pathloss/
- PLOS_One_Simulation_Codes/data_files/CapessoExample/pathloss/BTS1#001FL1.LOS
- PLOS_One_Simulation_Codes/data_files/CapessoExample/pathloss/BTS1#001FL1.PAR
- PLOS_One_Simulation_Codes/data_files/CapessoExample/pathloss/BTS10#001FL1.LOS
- PLOS_One_Simulation_Codes/data_files/CapessoExample/pathloss/BTS10#001FL1.PAR
- PLOS_One_Simulation_Codes/data_files/CapessoExample/pathloss/BTS11#001FL1.LOS
- PLOS_One_Simulation_Codes/data_files/CapessoExample/pathloss/BTS11#001FL1.PAR
- PLOS_One_Simulation_Codes/data_files/CapessoExample/pathloss/BTS12#001FL1.LOS
- PLOS_One_Simulation_Codes/data_files/CapessoExample/pathloss/BTS12#001FL1.PAR
- PLOS_One_Simulation_Codes/data_files/CapessoExample/pathloss/BTS13#001FL1.LOS
- PLOS_One_Simulation_Codes/data_files/CapessoExample/pathloss/BTS13#001FL1.PAR
- PLOS_One_Simulation_Codes/data_files/CapessoExample/pathloss/BTS14#001FL1.LOS
- PLOS_One_Simulation_Codes/data_files/CapessoExample/pathloss/BTS14#001FL1.PAR
- PLOS_One_Simulation_Codes/data_files/CapessoExample/pathloss/BTS15#001FL1.LOS
- PLOS_One_Simulation_Codes/data_files/CapessoExample/pathloss/BTS15#001FL1.PAR
- PLOS_One_Simulation_Codes/data_files/CapessoExample/pathloss/BTS16#001FL1.LOS
- PLOS_One_Simulation_Codes/data_files/CapessoExample/pathloss/BTS16#001FL1.PAR
- PLOS_One_Simulation_Codes/data_files/CapessoExample/pathloss/BTS17#001FL1.LOS
- PLOS_One_Simulation_Codes/data_files/CapessoExample/pathloss/BTS17#001FL1.PAR
- PLOS_One_Simulation_Codes/data_files/CapessoExample/pathloss/BTS18#001FL1.LOS
- PLOS_One_Simulation_Codes/data_files/CapessoExample/pathloss/BTS18#001FL1.PAR
- PLOS_One_Simulation_Codes/data_files/CapessoExample/pathloss/BTS19#001FL1.LOS
- PLOS_One_Simulation_Codes/data_files/CapessoExample/pathloss/BTS19#001FL1.PAR
- PLOS_One_Simulation_Codes/data_files/CapessoExample/pathloss/BTS2#001FL1.LOS
- PLOS_One_Simulation_Codes/data_files/CapessoExample/pathloss/BTS2#001FL1.PAR
- PLOS_One_Simulation_Codes/data_files/CapessoExample/pathloss/BTS3#001FL1.LOS
- PLOS_One_Simulation_Codes/data_files/CapessoExample/pathloss/BTS3#001FL1.PAR
- PLOS_One_Simulation_Codes/data_files/CapessoExample/pathloss/BTS4#001FL1.LOS
- PLOS_One_Simulation_Codes/data_files/CapessoExample/pathloss/BTS4#001FL1.PAR
- PLOS_One_Simulation_Codes/data_files/CapessoExample/pathloss/BTS5#001FL1.LOS
- PLOS_One_Simulation_Codes/data_files/CapessoExample/pathloss/BTS5#001FL1.PAR
- PLOS_One_Simulation_Codes/data_files/CapessoExample/pathloss/BTS6#001FL1.LOS
- PLOS_One_Simulation_Codes/data_files/CapessoExample/pathloss/BTS6#001FL1.PAR
- PLOS_One_Simulation_Codes/data_files/CapessoExample/pathloss/BTS7#001FL1.LOS
- PLOS_One_Simulation_Codes/data_files/CapessoExample/pathloss/BTS7#001FL1.PAR
- PLOS_One_Simulation_Codes/data_files/CapessoExample/pathloss/BTS8#001FL1.LOS
- PLOS_One_Simulation_Codes/data_files/CapessoExample/pathloss/BTS8#001FL1.PAR
- PLOS_One_Simulation_Codes/data_files/CapessoExample/pathloss/BTS9#001FL1.LOS
- PLOS_One_Simulation_Codes/data_files/CapessoExample/pathloss/BTS9#001FL1.PAR
- PLOS_One_Simulation_Codes/data_files/CapessoExample/pathloss/exampleCluster_Cell.txt
- PLOS_One_Simulation_Codes/data_files/CapessoExample/pathloss/exampleCluster_Sites.txt
- PLOS_One_Simulation_Codes/data_files/CapessoExample/pathloss/exampleCluster_Transmitter.txt
- PLOS_One_Simulation_Codes/data_files/CapessoExample/pathloss/generatePathlossFiles.m
- PLOS_One_Simulation_Codes/data_files/CapessoExample/trafficmaps/
- PLOS_One_Simulation_Codes/data_files/CapessoExample/trafficmaps/generate_generic_traffic_map.asv
- PLOS_One_Simulation_Codes/data_files/CapessoExample/trafficmaps/generate_generic_traffic_map.m
- PLOS_One_Simulation_Codes/data_files/CapessoExample/trafficmaps/trafficmap_generic.bil
- PLOS_One_Simulation_Codes/data_files/CapessoExample/trafficmaps/trafficmap_generic.hdr
- PLOS_One_Simulation_Codes/data_files/channel_traces/
- PLOS_One_Simulation_Codes/data_files/channel_traces/README.txt
- PLOS_One_Simulation_Codes/data_files/KATHREIN_antenna_files/
- PLOS_One_Simulation_Codes/data_files/KATHREIN_antenna_files/742212_1855_X_CO_P45_01T.msi
- PLOS_One_Simulation_Codes/data_files/KATHREIN_antenna_files/742212_1855_X_CO_P45_03T.msi
- PLOS_One_Simulation_Codes/data_files/KATHREIN_antenna_files/742212_1855_X_CO_P45_05T.msi
- PLOS_One_Simulation_Codes/data_files/KATHREIN_antenna_files/742212_1855_X_CO_P45_07T.msi
- PLOS_One_Simulation_Codes/data_files/KATHREIN_antenna_files/742212_2140_X_CO_P45_00T-UMTS.msi
- PLOS_One_Simulation_Codes/data_files/KATHREIN_antenna_files/742212_2140_X_CO_P45_01T-UMTS.msi
- PLOS_One_Simulation_Codes/data_files/KATHREIN_antenna_files/742212_2140_X_CO_P45_02T-UMTS.msi
- PLOS_One_Simulation_Codes/data_files/KATHREIN_antenna_files/742212_2140_X_CO_P45_03T-UMTS.msi
- PLOS_One_Simulation_Codes/data_files/KATHREIN_antenna_files/742212_2140_X_CO_P45_04T-UMTS.msi
- PLOS_One_Simulation_Codes/data_files/KATHREIN_antenna_files/742212_2140_X_CO_P45_05T-UMTS.msi
- PLOS_One_Simulation_Codes/data_files/KATHREIN_antenna_files/742212_2140_X_CO_P45_06T-UMTS.msi
- PLOS_One_Simulation_Codes/data_files/KATHREIN_antenna_files/742212_2140_X_CO_P45_07T-UMTS.msi
- PLOS_One_Simulation_Codes/data_files/KATHREIN_antenna_files/742212_2140_X_CO_P45_08T-UMTS.msi
- PLOS_One_Simulation_Codes/data_files/KATHREIN_antenna_files/742215_1855_X_CO_P45_00T.msi
- PLOS_One_Simulation_Codes/data_files/KATHREIN_antenna_files/742215_1855_X_CO_P45_01T.msi
- PLOS_One_Simulation_Codes/data_files/KATHREIN_antenna_files/742215_1855_X_CO_P45_02T.msi
- PLOS_One_Simulation_Codes/data_files/KATHREIN_antenna_files/742215_1855_X_CO_P45_03T.msi
- PLOS_One_Simulation_Codes/data_files/KATHREIN_antenna_files/742215_1855_X_CO_P45_04T.msi
- PLOS_One_Simulation_Codes/data_files/KATHREIN_antenna_files/742215_1855_X_CO_P45_05T.msi
- PLOS_One_Simulation_Codes/data_files/KATHREIN_antenna_files/742215_1855_X_CO_P45_06T.msi
- PLOS_One_Simulation_Codes/data_files/KATHREIN_antenna_files/742215_1855_X_CO_P45_07T.msi
- PLOS_One_Simulation_Codes/data_files/KATHREIN_antenna_files/742215_1855_X_CO_P45_08T.msi
- PLOS_One_Simulation_Codes/data_files/KATHREIN_antenna_files/742215_1855_X_CO_P45_09T.msi
- PLOS_One_Simulation_Codes/data_files/KATHREIN_antenna_files/742215_1855_X_CO_P45_10T.msi
- PLOS_One_Simulation_Codes/data_files/KATHREIN_antenna_files/742215_2140_X_CO_P45_00T.msi
- PLOS_One_Simulation_Codes/data_files/KATHREIN_antenna_files/742215_2140_X_CO_P45_01T.msi
- PLOS_One_Simulation_Codes/data_files/KATHREIN_antenna_files/742215_2140_X_CO_P45_02T.msi
- PLOS_One_Simulation_Codes/data_files/KATHREIN_antenna_files/742215_2140_X_CO_P45_03T.msi
- PLOS_One_Simulation_Codes/data_files/KATHREIN_antenna_files/742215_2140_X_CO_P45_04T.msi
- PLOS_One_Simulation_Codes/data_files/KATHREIN_antenna_files/742215_2140_X_CO_P45_05T.msi
- PLOS_One_Simulation_Codes/data_files/KATHREIN_antenna_files/742215_2140_X_CO_P45_06T.msi
- PLOS_One_Simulation_Codes/data_files/KATHREIN_antenna_files/742215_2140_X_CO_P45_07T.msi
- PLOS_One_Simulation_Codes/data_files/KATHREIN_antenna_files/742215_2140_X_CO_P45_08T.msi
- PLOS_One_Simulation_Codes/data_files/KATHREIN_antenna_files/742215_2140_X_CO_P45_09T.msi
- PLOS_One_Simulation_Codes/data_files/KATHREIN_antenna_files/742215_2140_X_CO_P45_10T.msi
- PLOS_One_Simulation_Codes/data_files/KATHREIN_antenna_files/80010543#2FX#2F60#2F6.3#2F00#2F26.txap
- PLOS_One_Simulation_Codes/data_files/KATHREIN_antenna_files/80010543#2FX#2F60#2F6.3#2F01#2F26.txap
- PLOS_One_Simulation_Codes/data_files/KATHREIN_antenna_files/80010543#2FX#2F60#2F6.3#2F02#2F26.txap
- PLOS_One_Simulation_Codes/data_files/KATHREIN_antenna_files/80010543#2FX#2F60#2F6.3#2F03#2F26.txap
- PLOS_One_Simulation_Codes/data_files/KATHREIN_antenna_files/80010543#2FX#2F60#2F6.3#2F04#2F26.txap
- PLOS_One_Simulation_Codes/data_files/KATHREIN_antenna_files/80010543#2FX#2F60#2F6.3#2F05#2F26.txap
- PLOS_One_Simulation_Codes/data_files/KATHREIN_antenna_files/80010543#2FX#2F60#2F6.3#2F06#2F26.txap
- PLOS_One_Simulation_Codes/data_files/KATHREIN_antenna_files/80010543#2FX#2F60#2F6.3#2F07#2F26.txap
[truncated: 62 more entries]
