# Supplementary material for: Quality of Service Class Identifier (QCI) radio resource allocation algorithm for LTE downlink
Source: PLoS One. 2019 Jan 25;14(1):e0210310. doi: 10.1371/journal.pone.0210310 (PMC6347206; doi:10.1371/journal.pone.0210310)
Supplement: S1 File — (ZIP) [file pone.0210310.s001.zip › PLOS_One_Simulation_Codes/+antennas/bergerAntenna.m]

classdef bergerAntenna < antennas.antenna
    % A Berger antenna
    % (c) Josep Colom Ikuno, INTHFT, 2008

    methods
        function obj = bergerAntenna(max_antenna_gain)
            obj.antenna_type = 'berger';
            obj.max_antenna_gain = max_antenna_gain;
        end
        function print(obj)
            fprintf('Berger antenna, mean gain: %d\n',obj.max_antenna_gain);
        end
        function antenna_gain = gain(obj,theta)
            antenna_gain = -min(12*(theta/70).^2,20) + obj.max_antenna_gain;
        end
        function minmaxgain = min_max_gain(obj)
            % minmaxgain(1) = -min(12*(180/70)^2,20) + obj.max_antenna_gain;
            minmaxgain(1) = obj.gain(180);
            minmaxgain(2) = obj.max_antenna_gain;
        end
    end
end
