# Supplementary material for: Quality of Service Class Identifier (QCI) radio resource allocation algorithm for LTE downlink
Source: PLoS One. 2019 Jan 25;14(1):e0210310. doi: 10.1371/journal.pone.0210310 (PMC6347206; doi:10.1371/journal.pone.0210310)
Supplement: S1 File — (ZIP) [file pone.0210310.s001.zip › PLOS_One_Simulation_Codes/+channel_models/uplinkChannelModel.m]

classdef uplinkChannelModel < handle
% Represents the up channel model that a specific user possesses. Each UE
% instance will have its own specific channel model. It implements a
% circular buffer as a means to achieve the delay.
% note that it is designed to work in the following way:
%  1- UE inserts feedback
%  2- eNodeB retrieves feedback
%
% Note that it is not implemented with a FIFO class due to the fact that
% the TTI has to be checked prior to extracting the feedback.
% (c) Josep Colom Ikuno, INTHFT, 2008

   properties
       % Feedback buffer. Implements the delay as a circular buffer of length N
       feedback_buffer
       % Current_index where the data was last written
       insert_index
       % Current_index from where to retrieve the data
       retrieve_index
       % Delay in TTIs
       feedback_delay
       
       % User to which this channel model is attached to
       attached_UE
   end

   methods
       % class constructor
       function obj = uplinkChannelModel(aUE,n_RB,num_streams,delay)
           
           % zero-delay is implemented as zero delay for CQI feedback BUT
           % one-TTI delay for the ACK/NACK, as it is not possible to
           % implement the reception before the scheduling.
           % This is treated in the eNodeBsector.receive_UE_feedback
           % function (CQI is taken directly from the UE and not from the UL channel).
           if delay==0
               delay = 1;
           end
           
           obj.attached_UE    = aUE;
           obj.retrieve_index = 1;
           obj.insert_index   = delay; % Since the feedback is introduced
                                       % buffer AFTER the eNodeB retrieves
                                       % it, this is delay. IF you would
                                       % introduce the feedback BEFORE the
                                       % eNodeB reads it, change this to be
                                       % delay + 1
           obj.feedback_delay = delay;
           
           % Define the feedback message structure. TTI 0 represents an invalid value
           sample_feedback_structure.TTI_idx      = 0;                    % TTI index
           sample_feedback_structure.tx_mode      = 0;                    % TX mode
           sample_feedback_structure.nCodewords   = 0;                    % Number of codewords
           sample_feedback_structure.ACK          = false(1,num_streams);      % ACK/NACK report
           sample_feedback_structure.TB_size      = zeros(1,num_streams); % TB size
           sample_feedback_structure.UE_scheduled = false(1,num_streams); % Whether the UE was scheduled or not
           sample_feedback_structure.feedback     = [];
           
           % Allocate and initialise the feedback buffer
           obj.feedback_buffer = repmat(sample_feedback_structure,1,delay+1);           
       end
       
       % Introduce a feedback into the channel
       function send_feedback(obj,feedback_struct) 
           % Index where to insert the feedback (circular delay buffer)
           obj.insert_index   = obj.insert_index + 1;
           if obj.insert_index==length(obj.feedback_buffer)+1
               obj.insert_index = 1;
           end
           
           % Retrieval index
           obj.retrieve_index = obj.retrieve_index + 1;
           if obj.retrieve_index==length(obj.feedback_buffer)+1
               obj.retrieve_index = 1;
           end
           
           % Fill in TTI index
           the_insert_idx = obj.insert_index;
           obj.feedback_buffer(the_insert_idx).TTI_idx      = obj.attached_UE.clock.current_TTI;
           
           % Fill in fixed and variable feedback
           feedback_fields = fieldnames(feedback_struct);
           for f_=1:length(feedback_fields)
               current_field = feedback_fields{f_};
               switch current_field
                   case {'tx_mode' 'TB_size' 'UE_scheduled' 'nCodewords' 'ACK'}
                       obj.feedback_buffer(the_insert_idx).(current_field) = feedback_struct.(current_field);
                   otherwise
                       obj.feedback_buffer(the_insert_idx).feedback.(current_field) = feedback_struct.(current_field);
               end
           end
       end
       
       % Retrieve a feedback from the channel
       function retrieved_feedback = get_feedback(obj)
           last_feedback = obj.feedback_buffer(obj.retrieve_index);
           current_tti = obj.attached_UE.clock.current_TTI;
           if (current_tti==last_feedback.TTI_idx+obj.feedback_delay)&&(last_feedback.TTI_idx~=0)
               retrieved_feedback = last_feedback;
           else
               retrieved_feedback = [];
           end
       end
       
   end
end 
