# Supplementary material for: Quality of Service Class Identifier (QCI) radio resource allocation algorithm for LTE downlink
Source: PLoS One. 2019 Jan 25;14(1):e0210310. doi: 10.1371/journal.pone.0210310 (PMC6347206; doi:10.1371/journal.pone.0210310)
Supplement: S1 File — (ZIP) [file pone.0210310.s001.zip › PLOS_One_Simulation_Codes/+feedback_calculation/+codebook_capacity/sparse.m]

function I = sparse( H_t_all, W_all_block, N_W, nLayers, receiver, N_0 )
% Calculate the capacity of a given channel matrix with each one of the
% given precoders in block diagonal matrix form. This function works with
% sparse matrices so as to increase speed. There is also a non-sparse mode
% to be (mainly) intended for C code generation

if isempty(N_0)
    N_0 = 0.01;
end

N_rb = size(H_t_all,4); % number of resource blocks
I    = zeros(N_rb,N_W);
N_s = size(H_t_all,3);
N_TX        = size(H_t_all,2);
N_RX        = size(H_t_all,1);

N_TX_vect     = (1:N_TX);
N_RX_vect     = (1:N_RX);

% Calculate feedback for each RB
for RB_i = 1:N_rb
    for s_i = 1:N_s % loop over OFDM symbols
        H_t = H_t_all(:,:,s_i,RB_i);

        % Generate block diagonal matrix with the repeated current channel matrix
        H_t_block = complex(zeros(N_RX*N_W,N_TX*N_W));
        for w_=1:N_W
            H_rows = (w_-1)*N_RX     + N_RX_vect;
            H_cols = (w_-1)*N_TX     + N_TX_vect;
            H_t_block(H_rows,H_cols) = H_t;
        end
        H_t_block = sparse(H_t_block);

        % Equalize with all of the possible precoders in one step, with sparsity and the mldivide operator (faster)
        P_all = H_t_block*W_all_block;

        % Right now only ZF receiver supported in SL, however
        if strcmp(receiver,'ZF')
            F_all = (P_all'*P_all) \ P_all'; % ZF receiver
        elseif strcmp(receiver,'MMSE')
            temp  = P_all'*P_all;
            F_all = (temp+0.01*eye(size(temp))) \ P_all'; % MMSE receiver assuming 0.01 noise variance
        else
            error('Not implemented');
        end

        K_all      = F_all*P_all;
        diag_K_all = diag(K_all);

        signal      = reshape(abs(diag_K_all).^2,nLayers,[]);
        inter_layer = reshape(sum(abs(K_all-diag(diag_K_all)).^2,2),nLayers,[]);
        noise       = reshape(N_0.*sum(abs(F_all).^2,2),nLayers,[]);
        SNR_all     = signal ./ (inter_layer + noise);
        I(RB_i,:)   = I(RB_i,:) + sum(log2(1+SNR_all),1); % rate of one resource block for different precoders and this specific rank (nLayers)
    end
end
end
