# Supplementary material for: Quality of Service Class Identifier (QCI) radio resource allocation algorithm for LTE downlink
Source: PLoS One. 2019 Jan 25;14(1):e0210310. doi: 10.1371/journal.pone.0210310 (PMC6347206; doi:10.1371/journal.pone.0210310)
Supplement: S1 File — (ZIP) [file pone.0210310.s001.zip › PLOS_One_Simulation_Codes/+network_geometry/circular_eNodeB_distribution.m]

function [ eNodeB_positions ] = LTE_init_create_circular_eNodeB_distribution(LTE_config)
% Generate circular eNodeB distribution
% (c) Martin Taranetz, ITC, 2013

nBSs    = LTE_config.eNodeB_circle_nBSs;
R       = LTE_config.eNodeB_circle_radius;

angle_positions  = [cos(2*pi*(1:nBSs)'/nBSs) sin(2*pi*(1:nBSs)'/nBSs)];

eNodeB_positions = R*angle_positions;
