# Supplementary material for: Quality of Service Class Identifier (QCI) radio resource allocation algorithm for LTE downlink
Source: PLoS One. 2019 Jan 25;14(1):e0210310. doi: 10.1371/journal.pone.0210310 (PMC6347206; doi:10.1371/journal.pone.0210310)
Supplement: S1 File — (ZIP) [file pone.0210310.s001.zip › PLOS_One_Simulation_Codes/+results/cellSpecificTraces.m]

classdef cellSpecificTraces < handle
% Needed to import LL simulation results
% Josep Colom Ikuno, jcolom@nt.tuwien.ac.at
% (c) 2009 by INTHFT
% www.nt.tuwien.ac.at

   properties
       % Fields updated after every TTI
       FER_coded          % Count of incorrect frames every TTI (coded)
       FER_uncoded        % Count of incorrect frames every TTI (uncoded)
       throughput_coded
       throughput_uncoded
       biterrors_coded
       biterrors_uncoded
       blocksize_coded
       blocksize_uncoded
       channel_error
       
       % Aggregates calculated after the simulation is finisched
       BER_coded           % coded BER (each stream)
       BER_uncoded         % uncoded BER (each stream)
       BER_coded_overall   % coded BER (overall)
       BER_uncoded_overall % uncoded BER (overall)
       BLER                % BLER (each stream)
       BLER_overall        % BLER (overall)
       MSE_overall         % MSE for all channels
       
       % Used to signal what entries are valid
       used_codewords
       
       % Stores the SINR per-subcarrier
       % Note that for AWGN simulations, it is just flat (constant)
       SINR_SC_dB
   end

   methods
       
       % Class constructor
       function obj = cellSpecificTraces(N_subframes,SNR_vector_length,maxStreams,nRx,nTx,Ntot,trace_SNRs)
           
           obj.biterrors_coded    = zeros(N_subframes, SNR_vector_length,maxStreams,'uint32'); % 0-4294967295
           obj.biterrors_uncoded  = zeros(N_subframes, SNR_vector_length,maxStreams,'uint32'); % 0-4294967295
           obj.blocksize_coded    = zeros(N_subframes, SNR_vector_length,maxStreams,'uint32'); % 0-4294967295
           obj.blocksize_uncoded  = zeros(N_subframes, SNR_vector_length,maxStreams,'uint32'); % 0-4294967295
           obj.FER_coded          = zeros(N_subframes, SNR_vector_length,maxStreams,'uint16'); % 0-65535
           obj.FER_uncoded        = zeros(N_subframes, SNR_vector_length,maxStreams,'uint16'); % 0-65535
           obj.throughput_coded   = zeros(N_subframes, SNR_vector_length,maxStreams,'uint32'); % 0-4294967295
           obj.throughput_uncoded = zeros(N_subframes, SNR_vector_length,maxStreams,'uint32'); % 0-4294967295
           obj.used_codewords     = zeros(N_subframes, SNR_vector_length,maxStreams,'uint16');  % 0-65535 -> What codewords were used
           obj.channel_error      = zeros(N_subframes, SNR_vector_length,nRx,nTx);
           
           if trace_SNRs
               obj.SINR_SC_dB = zeros(Ntot,N_subframes,SNR_vector_length);
           end
       end
       
   end
end 
