# Supplementary material for: Quality of Service Class Identifier (QCI) radio resource allocation algorithm for LTE downlink
Source: PLoS One. 2019 Jan 25;14(1):e0210310. doi: 10.1371/journal.pone.0210310 (PMC6347206; doi:10.1371/journal.pone.0210310)
Supplement: S1 File — (ZIP) [file pone.0210310.s001.zip › PLOS_One_Simulation_Codes/+schedulers/maxThroughputScheduler.m]

classdef maxThroughputScheduler < schedulers.lteScheduler
% A max. throughput LTE scheduler 
% (c) Stefan Schwarz, INTHFT, 2010

   properties
       % See the lteScheduler class for a list of inherited attributes
       linprog_options % Options for the LP solver
   end

   methods
       
       % Class constructor. Just specify where to attach the scheduler
       function obj = maxThroughputScheduler(scheduler_params,attached_eNodeB_sector)
           % Fill in basic parameters (handled by the superclass constructor)
           obj      = obj@schedulers.lteScheduler(scheduler_params,attached_eNodeB_sector);
           obj.name = 'Max. throughput scheduler';
           obj.linprog_options = optimset('LargeScale','off','Simplex','on','Display','off');
       end
       
       % Dummy functions required by the lteScheduler Abstract class implementation
       % Add UE (no memory, so empty)
       function add_UE(obj,UE_id)
       end
       % Delete UE (no memory, so empty)
       function remove_UE(obj,UE_id)
       end
       
       % Schedule the users in the given RB grid
       function schedule_users(obj,attached_UEs,last_received_feedbacks)
           % Power allocation
           % Nothing here. Leave the default one (homogeneous)
           
           RB_grid = obj.RB_grid;
           RB_grid.size_bits = 0;
           
           % For now use the static tx_mode assignment
           RB_grid.size_bits = 0;
           tx_mode     = obj.default_tx_mode;
           current_TTI = obj.clock.current_TTI;
           N_UE        = length(attached_UEs);
           N_RB        = RB_grid.n_RB;
           UE_id_list  = zeros(N_RB,1);
           
           if ~isempty(attached_UEs)
              %% compute efficiency
              [c,user_ind] = obj.get_efficiency(N_UE,N_RB,last_received_feedbacks);         
              c = c(:);
              %% Max. TP scheduler
              RBs = obj.Max_TP_scheduler(N_UE,N_RB,c);
              for r_ = 1:N_RB
                  RB_tmp = RBs((r_-1)*N_UE+1:r_*N_UE);
                  ind = find(RB_tmp == 1);
                  if ~isempty(ind)
                    UE_id_list(r_) = attached_UEs(user_ind(ind)).id;
                  end
              end 
               % Fill in RB grid
               RB_grid.user_allocation(:) = UE_id_list;
               % CQI assignment. TODO: implement HARQ
            
               obj.schedule_users_common(attached_UEs,last_received_feedbacks,current_TTI,tx_mode);
           end
       end
       
       function RBs = Max_TP_scheduler(obj,N_UE,N_RB,c)
           % core scheduling function (same in LL and SL)
           A = kron(eye(N_RB),ones(1,N_UE));
           RBs = linprog(-c,A,ones(N_RB,1),[],[],zeros(N_RB*N_UE,1),ones(N_RB*N_UE,1),[],obj.linprog_options);  

           % call to cvx to solve the problem
%            cvx_begin
%                 variable RBs(N_UE*N_RB);
%                 maximize(c'*RBs);
%                 subject to
%                     RBs <= 1;
%                     RBs >= 0;
%                     A*RBs == 1;                
%            cvx_end
       end
       
   end
end 
