# Supplementary material for: Quality of Service Class Identifier (QCI) radio resource allocation algorithm for LTE downlink
Source: PLoS One. 2019 Jan 25;14(1):e0210310. doi: 10.1371/journal.pone.0210310 (PMC6347206; doi:10.1371/journal.pone.0210310)
Supplement: S1 File — (ZIP) [file pone.0210310.s001.zip › PLOS_One_Simulation_Codes/+spatial_distributions/networkElementSpatialDistribution.m]

classdef networkElementSpatialDistribution < handle
    % This class generates positions for network elements (eNodeBs, HeNBs, UEs)
    % according to a given spatial distribution
    % (c) Martin Taranetz, Josep Colom Ikuno, ITC, 2012
    
    properties
        networkPathlossMap
    end
    
    methods
        function obj = networkElementSpatialDistribution(networkPathlossMap)
            obj.networkPathlossMap = networkPathlossMap;
        end
    end
    
    methods(Abstract)
        elements_positions = generate_positions(obj,varargin)
    end
end
