# Supplementary material for: Quality of Service Class Identifier (QCI) radio resource allocation algorithm for LTE downlink
Source: PLoS One. 2019 Jan 25;14(1):e0210310. doi: 10.1371/journal.pone.0210310 (PMC6347206; doi:10.1371/journal.pone.0210310)
Supplement: S1 File — (ZIP) [file pone.0210310.s001.zip › PLOS_One_Simulation_Codes/+traffic_models/fullbuffer.m]

classdef fullbuffer < traffic_models.generic_tm
% This class is used for full buffer simulations
% Stefan Schwarz, sschwarz@nt.tuwien.ac.at
% (c) 2010 by INTHFT 
properties
    type = 'fullbuffer';
end

methods
    function obj = fullbuffer(UE,HARQ_delay)
        obj = obj@traffic_models.generic_tm(UE,HARQ_delay,'fullbuffer');
        obj.is_fullbuffer = true;
    end
    
    function decrease_packets(obj,N_bits)
    end
end

end
