# Supplementary material for: Quality of Service Class Identifier (QCI) radio resource allocation algorithm for LTE downlink
Source: PLoS One. 2019 Jan 25;14(1):e0210310. doi: 10.1371/journal.pone.0210310 (PMC6347206; doi:10.1371/journal.pone.0210310)
Supplement: S1 File — (ZIP) [file pone.0210310.s001.zip › PLOS_One_Simulation_Codes/+utils/hashing.m]

classdef hashing
    % Class version of the DataHash function by Jan Simon.
    % http://www.mathworks.com/matlabcentral/fileexchange/31272
    % Author: Jan simon, http://www.mathworks.com/matlabcentral/fileexchange/authors/15233
    % Packaged by Josep Colom Ikuno, jcolom@nt.tuwien.ac.at.
    % www.nt.tuwien.ac.at
    %
    % This code is under the BSD License:
    % 
    % Copyright (c) 2011, Jan Simon
    % All rights reserved.
    %
    % Redistribution and use in source and binary forms, with or without
    % modification, are permitted provided that the following conditions are
    % met:
    %
    %     * Redistributions of source code must retain the above copyright
    %       notice, this list of conditions and the following disclaimer.
    %     * Redistributions in binary form must reproduce the above copyright
    %       notice, this list of conditions and the following disclaimer in
    %       the documentation and/or other materials provided with the distribution
    %
    % THIS SOFTWARE IS PROVIDED BY THE COPYRIGHT HOLDERS AND CONTRIBUTORS "AS IS"
    % AND ANY EXPRESS OR IMPLIED WARRANTIES, INCLUDING, BUT NOT LIMITED TO, THE
    % IMPLIED WARRANTIES OF MERCHANTABILITY AND FITNESS FOR A PARTICULAR PURPOSE
    % ARE DISCLAIMED. IN NO EVENT SHALL THE COPYRIGHT OWNER OR CONTRIBUTORS BE
    % LIABLE FOR ANY DIRECT, INDIRECT, INCIDENTAL, SPECIAL, EXEMPLARY, OR
    % CONSEQUENTIAL DAMAGES (INCLUDING, BUT NOT LIMITED TO, PROCUREMENT OF
    % SUBSTITUTE GOODS OR SERVICES; LOSS OF USE, DATA, OR PROFITS; OR BUSINESS
    % INTERRUPTION) HOWEVER CAUSED AND ON ANY THEORY OF LIABILITY, WHETHER IN
    % CONTRACT, STRICT LIABILITY, OR TORT (INCLUDING NEGLIGENCE OR OTHERWISE)
    % ARISING IN ANY WAY OUT OF THE USE OF THIS SOFTWARE, EVEN IF ADVISED OF THE
    % POSSIBILITY OF SUCH DAMAGE.
    
    methods(Static)
        
        function Hash = DataHash(Data, Opt)
            % DATAHASH - Checksum for Matlab array of any type
            % This function creates a hash value for an input of any type. The type and
            % dimensions of the input are considered as default, such that UINT8([0,0]) and
            % UINT16(0) have different hash values. Nested STRUCTs and CELLs are parsed
            % recursively.
            %
            % Hash = DataHash(Data, Opt)
            % INPUT:
            %   Data: Array of these built-in types:
            %           (U)INT8/16/32/64, SINGLE, DOUBLE, (real or complex)
            %           CHAR, LOGICAL, CELL (nested), STRUCT (scalar or array, nested),
            %           function_handle.
            %   Opt:  Struct to specify the hashing algorithm and the output format.
            %         Opt and all its fields are optional.
            %         Opt.Method: String, known methods for Java 1.6 (Matlab 2009a):
            %              'SHA-1', 'SHA-256', 'SHA-384', 'SHA-512', 'MD2', 'MD5'.
            %            Known methods for Java 1.3 (Matlab 6.5):
            %              'MD5', 'SHA-1'.
            %            Default: 'MD5'.
            %         Opt.Format: String specifying the output format:
            %            'hex', 'HEX':      Lower/uppercase hexadecimal string.
            %            'double', 'uint8': Numerical vector.
            %            'base64':          Base64 encoded string, only printable
            %                               ASCII characters, 33% shorter than 'hex'.
            %            Default: 'hex'.
            %         Opt.Input: Type of the input as string, not case-sensitive:
            %             'array': The contents, type and size of the input [Data] are
            %                      considered  for the creation of the hash. Nested CELLs
            %                      and STRUCT arrays are parsed recursively. Empty arrays of
            %                      different type reply different hashs.
            %             'file':  [Data] is treated as file name and the hash is calculated
            %                      for the files contents.
            %             'bin':   [Data] is a numerical, LOGICAL or CHAR array. Only the
            %                      binary contents of the array is considered, such that
            %                      e.g. empty arrays of different type reply the same hash.
            %             Default: 'array'.
            %
            % OUTPUT:
            %   Hash: String, DOUBLE or UINT8 vector. The length depends on the hashing
            %         method.
            %
            % EXAMPLES:
            % % Default: MD5, hex:
            %   DataHash([])                % 7de5637fd217d0e44e0082f4d79b3e73
            % % MD5, Base64:
            %   Opt.Format = 'base64';
            %   Opt.Method = 'MD5';
            %   DataHash(int32(1:10), Opt)  % bKdecqzUpOrL4oxzk+cfyg
            % % SHA-1, Base64:
            %   S.a = uint8([]);
            %   S.b = {{1:10}, struct('q', uint64(415))};
            %   Opt.Method = 'SHA-1';
            %   DataHash(S, Opt)            % ZMe4eUAp0G9TDrvSW0/Qc0gQ9/A
            % % SHA-1 of binary values:
            %   Opt.Method = 'SHA-1';
            %   Opt.Input  = 'bin';
            %   DataHash(1:8, Opt)          % 826cf9d3a5d74bbe415e97d4cecf03f445f69225
            %
            % NOTE:
            %   Function handles and user-defined objects cannot be converted uniquely:
            %   - The subfunction ConvertFuncHandle uses the built-in function FUNCTIONS,
            %     but the replied struct can depend on the Matlab version.
            %   - It is tried to convert objects to UINT8 streams in the subfunction
            %     ConvertObject. A conversion by STRUCT() might be more appropriate.
            %   Adjust these subfunctions on demand.
            %
            %   MATLAB CHARs have 16 bits! In consequence the string 'hello' is treated as
            %   UINT16('hello') for the binary input method.
            %
            %   DataHash uses James Tursa's smart and fast TYPECASTX, if it is installed:
            %     http://www.mathworks.com/matlabcentral/fileexchange/17476
            %   As fallback the built-in TYPECAST is used automatically, but for large
            %   inputs this can be more than 10 times slower.
            %   For Matlab 6.5 installing typecastx is obligatory to run DataHash.
            %
            % Tested: Matlab 6.5, 7.7, 7.8, WinXP, Java: 1.3.1_01, 1.6.0_04.
            % Author: Jan Simon, Heidelberg, (C) 2011 matlab.THISYEAR(a)nMINUSsimon.de
            %
            % See also: TYPECAST, CAST.
            % FEX:
            % Michael Kleder, "Compute Hash", no structs and cells:
            %   http://www.mathworks.com/matlabcentral/fileexchange/8944
            % Tim, "Serialize/Deserialize", converts structs and cells to a byte stream:
            %   http://www.mathworks.com/matlabcentral/fileexchange/29457
            % Jan Simon, "CalcMD5", MD5 only, faster C-mex, no structs and cells:
            %   http://www.mathworks.com/matlabcentral/fileexchange/25921
            
            % $JRev: R-j V:010 Sum:q3tnsDSkI19o Date:09-Sep-2011 13:32:19 $
            % $License: BSD (use/copy/change/redistribute on own risk, mention the author) $
            % $File: Tools\GLFile\DataHash.m $
            % History:
            % 001: 01-May-2011 21:52, First version.
            % 007: 10-Jun-2011 10:38, [Opt.Input], binary data, complex values considered.
            
            % Main function: ===============================================================
            % Java is needed:
            if ~usejava('jvm')
                error(['JSimon:', mfilename, ':NoJava'], ...
                    '*** %s: Java is required.', mfilename);
            end
            
            % typecastx creates a shared data copy instead of the deep copy as Matlab's
            % TYPECAST - for a [1000x1000] DOUBLE array this is 100 times faster!
            persistent usetypecastx
            if isempty(usetypecastx)
                usetypecastx = ~isempty(which('typecastx'));  % Run the slow WHICH once only
            end
            
            % Default options: -------------------------------------------------------------
            Method    = 'MD5';
            OutFormat = 'hex';
            isFile    = false;
            isBin     = false;
            
            % Check number and type of inputs: ---------------------------------------------
            nArg = nargin;
            if nArg == 2
                if isa(Opt, 'struct') == 0   % Bad type of 2nd input:
                    error(['JSimon:', mfilename, ':BadInput2'], ...
                        '*** %s: 2nd input [Opt] must be a struct.', mfilename);
                end
                
                % Specify hash algorithm:
                if isfield(Opt, 'Method')
                    Method = upper(Opt.Method);
                end
                
                % Specify output format:
                if isfield(Opt, 'Format')
                    OutFormat = Opt.Format;
                end
                
                % Check if the Input type is specified - default: 'array':
                if isfield(Opt, 'Input')
                    if strcmpi(Opt.Input, 'File')
                        isFile = true;
                        if ischar(Data) == 0
                            error(['JSimon:', mfilename, ':CannotOpen'], ...
                                '*** %s: 1st input is not a file name', mfilename);
                        end
                        
                        if exist(Data, 'file') ~= 2
                            error(['JSimon:', mfilename, ':FileNotFound'], ...
                                '*** %s: File not found: %s.', mfilename, Data);
                        end
                        
                    elseif strncmpi(Opt.Input, 'bin', 3)  % Accept 'binary'
                        isBin = true;
                        if (isnumeric(Data) || ischar(Data) || islogical(Data)) == 0
                            error(['JSimon:', mfilename, ':BadDataType'], ...
                                '*** %s: 1st input is not numeric, CHAR or LOGICAL.', mfilename);
                        end
                    end
                end
                
            elseif nArg ~= 1  % Bad number of arguments:
                error(['JSimon:', mfilename, ':BadNInput'], ...
                    '*** %s: 1 or 2 inputs required.', mfilename);
            end
            
            % Create the engine: -----------------------------------------------------------
            try
                Engine = java.security.MessageDigest.getInstance(Method);
            catch
                error(['JSimon:', mfilename, ':BadInput2'], ...
                    '*** %s: Invalid algorithm: [%s].', mfilename, Method);
            end
            
            % Create the hash value: -------------------------------------------------------
            if isFile
                % Read the file and calculate the hash:
                FID = fopen(Data, 'r');
                if FID < 0
                    error(['JSimon:', mfilename, ':CannotOpen'], ...
                        '*** %s: Cannot open file: %s.', mfilename, Data);
                end
                Data = fread(FID, Inf, '*uint8');
                fclose(FID);
                
                Engine.update(Data);
                if usetypecastx
                    Hash = typecastx(Engine.digest, 'uint8');
                else
                    Hash = typecast(Engine.digest, 'uint8');
                end
                
            elseif isBin         % Contents of an elementary array:
                if usetypecastx   % Faster typecastx:
                    if isreal(Data)
                        Engine.update(typecastx(Data(:), 'uint8'));
                    else
                        Engine.update(typecastx(real(Data(:)), 'uint8'));
                        Engine.update(typecastx(imag(Data(:)), 'uint8'));
                    end
                    Hash = typecastx(Engine.digest, 'uint8');
                    
                else              % Matlab's TYPECAST is less elegant:
                    if isnumeric(Data)
                        if isreal(Data)
                            Engine.update(typecast(Data(:), 'uint8'));
                        else
                            Engine.update(typecast(real(Data(:)), 'uint8'));
                            Engine.update(typecast(imag(Data(:)), 'uint8'));
                        end
                    elseif islogical(Data)               % TYPECAST cannot handle LOGICAL
                        Engine.update(typecast(uint8(Data(:)), 'uint8'));
                    elseif ischar(Data)                  % TYPECAST cannot handle CHAR
                        Engine.update(typecast(uint16(Data(:)), 'uint8'));
                        Engine.update(typecast(Data(:), 'uint8'));
                    end
                    Hash = typecast(Engine.digest, 'uint8');
                end
                
            elseif usetypecastx  % Faster typecastx:
                Engine = utils.hashing.CoreHash_(Data, Engine);
                Hash   = typecastx(Engine.digest, 'uint8');
                
            else                 % Slower built-in TYPECAST:
                Engine = utils.hashing.CoreHash(Data, Engine);
                Hash   = typecast(Engine.digest, 'uint8');
            end
            
            % Convert hash specific output format: -----------------------------------------
            switch OutFormat
                case 'hex'
                    Hash = sprintf('%.2x', double(Hash));
                case 'HEX'
                    Hash = sprintf('%.2X', double(Hash));
                case 'double'
                    Hash = double(reshape(Hash, 1, []));
                case 'uint8'
                    Hash = reshape(Hash, 1, []);
                case 'base64'
                    Hash = utils.hashing.fBase64_enc(double(Hash));
                otherwise
                    error(['JSimon:', mfilename, ':BadOutFormat'], ...
                        '*** %s: [Opt.Format] must be: HEX, hex, uint8, double, base64.', ...
                        mfilename);
            end
            
            % return;
        end
        
        % ******************************************************************************
        function Engine = CoreHash_(Data, Engine)
            % This mothod uses the faster typecastx version.
            
            % Consider the type and dimensions of the array to distinguish arrays with the
            % same data, but different shape: [0 x 0] and [0 x 1], [1,2] and [1;2],
            % DOUBLE(0) and SINGLE([0,0]):
            Engine.update([uint8(class(Data)), typecastx(size(Data), 'uint8')]);
            
            if isstruct(Data)                    % Hash for all array elements and fields:
                F      = sort(fieldnames(Data));  % Ignore order of fields
                Engine = utils.hashing.CoreHash_(F, Engine);    % Catch the fieldnames
                
                for iS = 1:numel(Data)            % Loop over elements of struct array
                    for iField = 1:length(F)       % Loop over fields
                        Engine = utils.hashing.CoreHash_(Data(iS).(F{iField}), Engine);
                    end
                end
                
            elseif iscell(Data)                  % Get hash for all cell elements:
                for iS = 1:numel(Data)
                    Engine = utils.hashing.CoreHash_(Data{iS}, Engine);
                end
                
            elseif isnumeric(Data) || islogical(Data) || ischar(Data)
                if isempty(Data) == 0
                    if isreal(Data)                % TRUE for LOGICAL and CHAR also:
                        Engine.update(typecastx(Data(:), 'uint8'));
                    else                           % typecastx accepts complex input:
                        Engine.update(typecastx(real(Data(:)), 'uint8'));
                        Engine.update(typecastx(imag(Data(:)), 'uint8'));
                    end
                end
                
            elseif isa(Data, 'function_handle')
                Engine = utils.hashing.CoreHash(ConvertFuncHandle(Data), Engine);
                
            else  % Most likely this is a user-defined object:
                try
                    Engine = utils.hashing.CoreHash(utils.hashing.ConvertObject(Data), Engine);
                catch
                    warning(['JSimon:', mfilename, ':BadDataType'], ...
                        ['Type of variable not considered: ', class(Data)]);
                end
            end
            
            % return;
        end
        
        % ******************************************************************************
        function Engine = CoreHash(Data, Engine)
            % This methods uses the slower TYPECAST of Matlab
            % See CoreHash_ for comments.
            
            Engine.update([uint8(class(Data)), typecast(size(Data), 'uint8')]);
            
            if isstruct(Data)                    % Hash for all array elements and fields:
                F      = sort(fieldnames(Data));  % Ignore order of fields
                Engine = utils.hashing.CoreHash(F, Engine);     % Catch the fieldnames
                for iS = 1:numel(Data)            % Loop over elements of struct array
                    for iField = 1:length(F)       % Loop over fields
                        Engine = utils.hashing.CoreHash(Data(iS).(F{iField}), Engine);
                    end
                end
            elseif iscell(Data)                  % Get hash for all cell elements:
                for iS = 1:numel(Data)
                    Engine = utils.hashing.CoreHash(Data{iS}, Engine);
                end
            elseif isempty(Data)
            elseif isnumeric(Data)
                if isreal(Data)
                    Engine.update(typecast(Data(:), 'uint8'));
                else
                    Engine.update(typecast(real(Data(:)), 'uint8'));
                    Engine.update(typecast(imag(Data(:)), 'uint8'));
                end
            elseif islogical(Data)               % TYPECAST cannot handle LOGICAL
                Engine.update(typecast(uint8(Data(:)), 'uint8'));
            elseif ischar(Data)                  % TYPECAST cannot handle CHAR
                Engine.update(typecast(uint16(Data(:)), 'uint8'));
            elseif isa(Data, 'function_handle')
                Engine = utils.hashing.CoreHash(ConvertFuncHandle(Data), Engine);
            else  % Most likely a user-defined object:
                try
                    Engine = utils.hashing.CoreHash(utils.hashing.ConvertObject(Data), Engine);
                catch
                    warning(['JSimon:', mfilename, ':BadDataType'], ...
                        ['Type of variable not considered: ', class(Data)]);
                end
            end
            
            % return;
        end
        
        % ******************************************************************************
        function FuncKey = ConvertFuncHandle(FuncH)
            %   The subfunction ConvertFuncHandle converts function_handles to a struct
            %   using the Matlab function FUNCTIONS. The output of this function changes
            %   with the Matlab version, such that DataHash(@sin) replies different hashes
            %   under Matlab 6.5 and 2009a.
            %   An alternative is using the function name and name of the file for
            %   function_handles, but this is not unique for nested or anonymous functions.
            %   If the MATLABROOT is removed from the file's path, at least the hash of
            %   Matlab's toolbox functions is (usually!) not influenced by the version.
            %   Finally I'm in doubt if there is a unique method to hash function handles.
            %   Please adjust the subfunction ConvertFuncHandles to your needs.
            
            % The Matlab version influences the conversion by FUNCTIONS:
            % 1. The format of the struct replied FUNCTIONS is not fixed,
            % 2. The full paths of toolbox function e.g. for @mean differ.
            FuncKey = functions(FuncH);
            
            % ALTERNATIVE: Use name and path. The <matlabroot> part of the toolbox functions
            % is replaced such that the hash for @mean does not depend on the Matlab
            % version.
            % Drawbacks: Anonymous functions, nested functions...
            % funcStruct = functions(FuncH);
            % funcfile   = strrep(funcStruct.file, matlabroot, '<MATLAB>');
            % FuncKey    = uint8([funcStruct.function, ' ', funcfile]);
            
            % Finally I'm afraid there is no unique method to get a hash for a function
            % handle. Please adjust this conversion to your needs.
            
            % return;
        end
        
        % ******************************************************************************
        function DataBin = ConvertObject(DataObj)
            % Convert a user-defined object to a binary stream. There cannot be a unique
            % solution, so this part is left for the user...
            
            % Perhaps a direct conversion is implemented:
            DataBin = uint8(DataObj);
            
            % Or perhaps this is better:
            % DataBin = struct(DataObj);
            
            % return;
        end
        
        % ******************************************************************************
        function Out = fBase64_enc(In)
            % Encode numeric vector of UINT8 values to base64 string.
            
            Pool = [65:90, 97:122, 48:57, 43, 47];  % [0:9, a:z, A:Z, +, /]
            v8   = [128; 64; 32; 16; 8; 4; 2; 1];
            v6   = [32, 16, 8, 4, 2, 1];
            
            In  = reshape(In, 1, []);
            X   = rem(floor(In(ones(8, 1), :) ./ v8(:, ones(length(In), 1))), 2);
            Y   = reshape([X(:); zeros(6 - rem(numel(X), 6), 1)], 6, []);
            Out = char(Pool(1 + v6 * Y));
            
            % return;
        end
    end
end
