# Supplementary material for: Quality of Service Class Identifier (QCI) radio resource allocation algorithm for LTE downlink
Source: PLoS One. 2019 Jan 25;14(1):e0210310. doi: 10.1371/journal.pone.0210310 (PMC6347206; doi:10.1371/journal.pone.0210310)
Supplement: S1 File — (ZIP) [file pone.0210310.s001.zip › PLOS_One_Simulation_Codes/+utils/simulatorConfig.m]

classdef simulatorConfig
    % This class defines a configuration class, which takes as input the
    % configuration struct of the simulator and adds certain parameters to
    % it.
    % (c) Josep Colom Ikuno, INTHFT, 2012
    
    properties
    end
    
    methods (Static,Abstract)
        LTE_config = apply_parameters(LTE_config)
    end
end
