# Supplementary material for: Quality of Service Class Identifier (QCI) radio resource allocation algorithm for LTE downlink
Source: PLoS One. 2019 Jan 25;14(1):e0210310. doi: 10.1371/journal.pone.0210310 (PMC6347206; doi:10.1371/journal.pone.0210310)
Supplement: S1 File — (ZIP) [file pone.0210310.s001.zip › PLOS_One_Simulation_Codes/+utils/sinrAverager.m]

classdef sinrAverager < handle
    % Defines the abstract classes needed by a class that implements a SINR
    % averaging method
    % (c) Josep Colom Ikuno, INTHFT, 2008

   properties
   end

   methods (Abstract)
       [effective_SINR_lin effective_SINR_dB] = average(SINR_vector,MCSs,varargin)
       [effective_SINR_lin effective_SINR_dB] = average_codeword(SINR_vector,MCSs,varargin)
       [effective_SINR_lin effective_SINR_dB] = average_for_RI(SINR_vector,MCSs,varargin)
   end
end 
