# Supplementary material for: Quality of Service Class Identifier (QCI) radio resource allocation algorithm for LTE downlink
Source: PLoS One. 2019 Jan 25;14(1):e0210310. doi: 10.1371/journal.pone.0210310 (PMC6347206; doi:10.1371/journal.pone.0210310)
Supplement: S1 File — (ZIP) [file pone.0210310.s001.zip › PLOS_One_Simulation_Codes/+walking_models/walkingModel.m]

classdef walkingModel < handle
    % Defines a walking model
    % (c) Josep Colom Ikuno, INTHFT, 2008
    
    methods (Abstract)
        % Based on the current position, outputs the next TTI's position
        new_pos = move(obj,current_pos)
        % Based on the current position, outputs the last TTI's position
        old_pos = move_back(obj,current_pos)
        % Print some info
        print(obj)
    end
end
