# Supplementary material for: Quality of Service Class Identifier (QCI) radio resource allocation algorithm for LTE downlink
Source: PLoS One. 2019 Jan 25;14(1):e0210310. doi: 10.1371/journal.pone.0210310 (PMC6347206; doi:10.1371/journal.pone.0210310)
Supplement: S1 File — (ZIP) [file pone.0210310.s001.zip › PLOS_One_Simulation_Codes/cvx/README.txt]

CVX: A system for disciplined convex programming
Copyright 2010 Michael C. Grant and Stephen P. Boyd.
--------------------------------------------------------

Thank you for downloading cvx. Please see Appendix A of the
the users' guide, located in doc/cvx_usrguide.pdf, for information
on how to install this software.

Files of interest:
    COPYING.txt, GPL.txt: copyright information
    /cvx_usrguide.pdf:    documentation
    examples/:            usage examples

	
