# Supplementary material for: Quality of Service Class Identifier (QCI) radio resource allocation algorithm for LTE downlink
Source: PLoS One. 2019 Jan 25;14(1):e0210310. doi: 10.1371/journal.pone.0210310 (PMC6347206; doi:10.1371/journal.pone.0210310)
Supplement: S1 File — (ZIP) [file pone.0210310.s001.zip › PLOS_One_Simulation_Codes/data_files/CapessoExample/dtm/generateDefaultDTMFile.m]

% Take pathlossmaps as reference size of zero matrix
% Rows and cols exchanged because Matrix is transposed after readout !
myDefaultDTM = zeros(473, 412);
myfile_ = fopen('./data_files/CapessoExample/dtm/exampleDTM.BIL', 'w');
fwrite(myfile_, myDefaultDTM, 'int16');
fclose(myfile_);
