# Supplementary material for: Quality of Service Class Identifier (QCI) radio resource allocation algorithm for LTE downlink
Source: PLoS One. 2019 Jan 25;14(1):e0210310. doi: 10.1371/journal.pone.0210310 (PMC6347206; doi:10.1371/journal.pone.0210310)
Supplement: S1 File — (ZIP) [file pone.0210310.s001.zip › PLOS_One_Simulation_Codes/data_files/CapessoExample/pathloss/BTS1#001FL1.PAR]

ULXMAP=-1200
ULYMAP=1039.2
NROWS=416
NCOLS=481
XDIM=5
YDIM=5
MASKED=0
EXTENDED=0
AZIMUTH=0
MTILT=0
PATTERN=80010543/X/60/6.3/08/26.txap
