# Supplementary material for: Quality of Service Class Identifier (QCI) radio resource allocation algorithm for LTE downlink
Source: PLoS One. 2019 Jan 25;14(1):e0210310. doi: 10.1371/journal.pone.0210310 (PMC6347206; doi:10.1371/journal.pone.0210310)
Supplement: S1 File — (ZIP) [file pone.0210310.s001.zip › PLOS_One_Simulation_Codes/data_files/CapessoExample/pathloss/exampleCluster_Sites.txt]

Name	X	Y	Altitude (m)	Pylon Height (m)	Support Type	SITENAME	PlanningRegion	RMRegion	SITEARCHITECTURE	Master	SPATIAL_REGION	MCC	MNC
BTS1	-750	-433.013	[0]			BTS1_Vienna	V	Vienna	Rooftop	True	Vienna	001	1
BTS2	-1000	0	[0]			BTS2_Vienna	V	Vienna	Rooftop	True	Vienna	001	1
BTS3	-750	433.013	[0]			BTS3_Vienna	V	Vienna	Rooftop	True	Vienna	001	1
BTS4	-500	-866.025	[0]			BTS4_Vienna	V	Vienna	Rooftop	True	Vienna	001	1
BTS5	-250	-433.013	[0]			BTS5_Vienna	V	Vienna	Rooftop	True	Vienna	001	1
BTS6	-500	0	[0]			BTS6_Vienna	V	Vienna	Rooftop	True	Vienna	001	1
BTS7	-250	433.013	[0]			BTS7_Vienna	V	Vienna	Rooftop	True	Vienna	001	1
BTS8	-500	866.025	[0]			BTS8_Vienna	V	Vienna	Rooftop	True	Vienna	001	1
BTS9	0	-866.025	[0]			BTS9_Vienna	V	Vienna	Rooftop	True	Vienna	001	1
BTS10	250	-433.013	[0]			BTS10_Vienna	V	Vienna	Rooftop	True	Vienna	001	1
BTS11	0	0	[0]			BTS11_Vienna	V	Vienna	Rooftop	True	Vienna	001	1
BTS12	250	433.013	[0]			BTS12_Vienna	V	Vienna	Rooftop	True	Vienna	001	1
BTS13	0	866.025	[0]			BTS13_Vienna	V	Vienna	Rooftop	True	Vienna	001	1
BTS14	500	-866.025	[0]			BTS14_Vienna	V	Vienna	Rooftop	True	Vienna	001	1
BTS15	750	-433.013	[0]			BTS15_Vienna	V	Vienna	Rooftop	True	Vienna	001	1
BTS16	500	0	[0]			BTS16_Vienna	V	Vienna	Rooftop	True	Vienna	001	1
BTS17	750	433.013	[0]			BTS17_Vienna	V	Vienna	Rooftop	True	Vienna	001	1
BTS18	500	866.025	[0]			BTS18_Vienna	V	Vienna	Rooftop	True	Vienna	001	1
BTS19	1000	0	[0]			BTS19_Vienna	V	Vienna	Rooftop	True	Vienna	001	1
